# Supplementary material for: Crystal structure of 3-ethynyl­benzoic acid
Source: Acta Crystallogr E Crystallogr Commun. 2015 Sep 12;71(Pt 10):o750–1. doi: 10.1107/S2056989015016515 (PMC4647427; doi:10.1107/S2056989015016515)
Supplement: Supplementary file 1 [file e-71-0o750-sup1.cif]

##############################################################################
#                                                                            #
# This CIF contains the data in a paper accepted for publication in          #
# Acta Crystallographica Section E. It conforms to the requirements of       #
# Notes for Authors for Acta Crystallographica Section E, and has been       #
# peer reviewed under the auspices of the IUCr Commission on Journals.       #
#                                                                            #
# Full details of the Crystallographic Information File format               #
# are given in the paper "The Crystallographic Information File (CIF):       #
# a New Standard Archive File for Crystallography" by S. R. Hall, F. H.      #
# Allen and I. D. Brown [Acta Cryst. (1991), A47, 655-685].                  #
#                                                                            #
# The current version of the core CIF dictionary is obtainable from          #
# ftp://ftp.iucr.org/pub/cif_core.dic.                                       #
#                                                                            #
# Software is freely available for graphical display of the structure(s)     #
# in this CIF. For information consult the CIF software page                 #
# http://www.iucr.org/resources/cif/software.                                #
#                                                                            #
# This file may be used for bona fide research purposes within the           #
# scientific community so long as proper attribution is given to the journal # 
# article from which it was obtained.                                        #
#                                                                            #
##############################################################################
data_global
_audit_creation_method     'WinGX routine CIF_UPDATE'
_audit_conform_dict_name     cif_core.dic
_audit_conform_dict_version     2.4.3
_journal_data_validation_number     ?
_journal_date_recd_electronic     2015-08-26
_journal_date_accepted     2015-09-04
_journal_name_full     'Acta Crystallographica, Section E'
_journal_year     2015
_journal_volume     71
_journal_issue     10
_journal_page_first     o750
_journal_page_last     o751
_journal_paper_category     HO
_journal_paper_doi     10.1107/S2056989015016515
_journal_coeditor_code     SU5200
_publ_contact_author_name     'Gourdon, Andre'
_publ_contact_author_address
;
CEMES-CNRS-29
rue Jeanne Marvig
31055 Toulouse Cedex 4
France
;
_publ_contact_author_email     'andre.gourdon@cemes.fr'
_publ_contact_author_fax     '(+33)562257999'
_publ_contact_author_phone     '(+33)562257859'
_publ_section_title
;
Crystal structure of 3-ethynylbenzoic acid
;
loop_
    _publ_author_name
    _publ_author_address
    'Venturini, Chiara'
;
CEMES--CNRS BP 94347
29 Rue J. Marvig
31055 Toulouse
France
;
    'Ratel-Ramond, Nicolas'
;
CEMES--CNRS BP 94347
29 Rue J. Marvig
31055 Toulouse
France
;
    'Gourdon, Andre'
;
CEMES--CNRS BP 94347
29 Rue J. Marvig
31055 Toulouse
France
;
data_I
_audit_creation_method     'WinGX routine CIF_UPDATE'
_database_code_depnum_ccdc_archive     'CCDC 1422308'
_chemical_name_systematic
;
3-Ethynylbenzoic acid
;
_chemical_formula_moiety     'C9 H6 O2'
_chemical_formula_sum     'C9 H6 O2'
_chemical_formula_iupac     'C9 H6 O2'
_chemical_formula_weight     146.14
_symmetry_cell_setting     triclinic
_symmetry_space_group_name_H-M     'P -1'
_symmetry_space_group_name_Hall     '-P 1'
loop_
    _symmetry_equiv_pos_as_xyz
    'x, y, z'
    '-x, -y, -z'
_cell_length_a     3.8630(7)
_cell_length_b     8.3000(9)
_cell_length_c     11.74900(10)
_cell_angle_alpha     101.44
_cell_angle_beta     93.8
_cell_angle_gamma     99.83
_cell_volume     361.84(8)
_cell_formula_units_Z     2
_cell_measurement_reflns_used     1127
_cell_measurement_theta_min     2.55
_cell_measurement_theta_max     26.11
_cell_measurement_temperature     293(2)
_exptl_crystal_description     parallelepiped
_exptl_crystal_colour     colourless
_exptl_crystal_size_max     0.9
_exptl_crystal_size_mid     0.4
_exptl_crystal_size_min     0.1
_exptl_crystal_density_diffrn     1.341
_exptl_crystal_density_method     'not measured'
_exptl_crystal_F_000     152
_exptl_absorpt_coefficient_mu     0.095
_exptl_absorpt_correction_type     multi-scan
_exptl_absorpt_process_details
;
(SADABS; Bruker, 2012)
;
_exptl_absorpt_correction_T_min     0.6637
_exptl_absorpt_correction_T_max     0.7453
_exptl_special_details     ?
_diffrn_ambient_temperature     293(2)
_diffrn_radiation_type     MoK\a
_diffrn_radiation_wavelength     0.71073
_diffrn_radiation_monochromator     'graphite monochromator'
_diffrn_measurement_device_type     'Bruker Kappa APEXII CCD'
_diffrn_measurement_method     'phi and omega scans'
_diffrn_reflns_number     2719
_diffrn_reflns_av_R_equivalents     0.0116
_diffrn_reflns_theta_min     3.406
_diffrn_reflns_theta_max     26.15
_diffrn_reflns_theta_full     25
_diffrn_measured_fraction_theta_max     0.913
_diffrn_measured_fraction_theta_full     0.932
_diffrn_reflns_limit_h_min     -3
_diffrn_reflns_limit_h_max     4
_diffrn_reflns_limit_k_min     -10
_diffrn_reflns_limit_k_max     10
_diffrn_reflns_limit_l_min     -14
_diffrn_reflns_limit_l_max     14
_diffrn_reflns_reduction_process
;
 Scaled and merged with Sortav
 R.H. Blessing, (1987) Cryst. Rev. 1, 3-58
 R.H. Blessing, (1989) J. Appl. Cryst. 22, 396-397
;
_refine_special_details     ?
_reflns_number_total     1317
_reflns_number_gt     1086
_reflns_threshold_expression     'I > 2\s(I)'
_refine_ls_structure_factor_coef     Fsqd
_refine_ls_matrix_type     full
_refine_ls_R_factor_all     0.0453
_refine_ls_R_factor_gt     0.0367
_refine_ls_wR_factor_ref     0.1165
_refine_ls_goodness_of_fit_ref     1.079
_refine_ls_restrained_S_all     1.079
_refine_ls_number_reflns     1317
_refine_ls_number_parameters     124
_refine_ls_number_restraints     0
_refine_ls_number_constraints     0
_refine_ls_hydrogen_treatment     refall
_refine_ls_weighting_scheme     calc
_refine_ls_weighting_details
              'w=1/[\s^2^(Fo^2^)+(0.0649P)^2^+0.0350P] where P=(Fo^2^+2Fc^2^)/3'
_atom_sites_solution_hydrogens     difmap
_refine_ls_shift/su_max     0
_refine_ls_shift/su_mean     0
_refine_diff_density_max     0.133
_refine_diff_density_min     -0.133
_refine_ls_extinction_method     none
loop_
    _atom_type_symbol
    _atom_type_description
    _atom_type_scat_dispersion_real
    _atom_type_scat_dispersion_imag
    _atom_type_scat_source
    C C 0.0033 0.0016 'International Tables Vol C Tables 4.2.6.8 and 6.1.1.4'
    H H 0 0 'International Tables Vol C Tables 4.2.6.8 and 6.1.1.4'
    O O 0.0106 0.006 'International Tables Vol C Tables 4.2.6.8 and 6.1.1.4'
_computing_data_collection
;
APEX2 (Bruker, 2012)
;
_computing_cell_refinement
;
SAINT (Bruker, 2012)
;
_computing_data_reduction
;
SAINT (Bruker, 2012)
;
_computing_structure_solution
;
SIR2011 (Burla <i>et al.</i>,  2012)
;
_computing_structure_refinement
;
SHELXL97 (Sheldrick, 2008)
;
_computing_molecular_graphics
;
Mercury (Macrae <i>et al.</i>,  2008)
;
_computing_publication_material
;
WinGX (Farrugia, 2012) and PLATON (Spek, 2009)
;
loop_
    _atom_site_type_symbol
    _atom_site_label
    _atom_site_fract_x
    _atom_site_fract_y
    _atom_site_fract_z
    _atom_site_U_iso_or_equiv
    _atom_site_thermal_displace_type
    _atom_site_calc_flag
    _atom_site_refinement_flags
    _atom_site_occupancy
    _atom_site_disorder_assembly
    _atom_site_disorder_group
    O O1 0.3420(4) 0.18714(15) 1.00233(9) 0.0714(5) Uani d . 1.000 . .
    O O2 0.4634(3) -0.00243(13) 0.85678(9) 0.0648(4) Uani d . 1.000 . .
    C C1 0.2847(3) 0.24041(16) 0.81364(11) 0.0432(4) Uani d . 1.000 . .
    C C2 0.3024(3) 0.18897(16) 0.69499(12) 0.0428(4) Uani d . 1.000 . .
    C C3 0.2316(3) 0.29147(16) 0.61941(12) 0.0434(4) Uani d . 1.000 . .
    C C4 0.1418(4) 0.44533(18) 0.66466(14) 0.0509(5) Uani d . 1.000 . .
    C C5 0.1251(4) 0.49579(18) 0.78270(14) 0.0558(5) Uani d . 1.000 . .
    C C6 0.1965(4) 0.39454(18) 0.85767(13) 0.0509(5) Uani d . 1.000 . .
    C C7 0.3696(4) 0.13271(17) 0.89319(12) 0.0477(4) Uani d . 1.000 . .
    C C8 0.2570(4) 0.23974(16) 0.49657(12) 0.0489(5) Uani d . 1.000 . .
    C C9 0.2828(5) 0.1985(2) 0.39633(14) 0.0629(6) Uani d . 1.000 . .
    H H1 0.421(7) 0.110(3) 1.054(2) 0.133(9) Uiso d . 1.000 . .
    H H2 0.362(4) 0.086(2) 0.6622(13) 0.050(4) Uiso d . 1.000 . .
    H H4 0.088(4) 0.519(2) 0.6115(14) 0.063(4) Uiso d . 1.000 . .
    H H5 0.058(4) 0.601(2) 0.8124(14) 0.069(5) Uiso d . 1.000 . .
    H H6 0.188(4) 0.429(2) 0.9398(16) 0.065(5) Uiso d . 1.000 . .
    H H9 0.302(5) 0.164(2) 0.3144(19) 0.087(6) Uiso d . 1.000 . .
loop_
    _atom_site_aniso_label
    _atom_site_aniso_U_11
    _atom_site_aniso_U_22
    _atom_site_aniso_U_33
    _atom_site_aniso_U_12
    _atom_site_aniso_U_13
    _atom_site_aniso_U_23
    O1 0.1157(10) 0.0684(7) 0.0382(6) 0.0396(7) 0.0105(6) 0.0108(5)
    O2 0.1041(9) 0.0569(7) 0.0434(6) 0.0361(6) 0.0138(5) 0.0146(5)
    C1 0.0424(7) 0.0445(7) 0.0430(7) 0.0091(5) 0.0044(5) 0.0095(5)
    C2 0.0462(8) 0.0391(7) 0.0442(7) 0.0111(5) 0.0051(5) 0.0090(5)
    C3 0.0393(7) 0.0462(7) 0.0459(7) 0.0082(5) 0.0036(5) 0.0129(5)
    C4 0.0517(8) 0.0463(8) 0.0580(9) 0.0138(6) 0.0011(6) 0.0165(6)
    C5 0.0599(9) 0.0448(8) 0.0634(10) 0.0201(6) 0.0027(7) 0.0060(7)
    C6 0.0524(8) 0.0512(8) 0.0484(8) 0.0155(6) 0.0052(6) 0.0041(6)
    C7 0.0566(8) 0.0479(7) 0.0399(7) 0.0139(6) 0.0064(6) 0.0084(6)
    C8 0.0526(8) 0.0485(8) 0.0510(9) 0.0148(6) 0.0052(6) 0.0189(6)
    C9 0.0827(12) 0.0647(10) 0.0483(9) 0.0250(8) 0.0116(8) 0.0176(7)
_geom_special_details
;
 Bond distances, angles etc. have been calculated using the
 rounded fractional coordinates. All su's are estimated
 from the variances of the (full) variance-covariance matrix.
 The cell esds are taken into account in the estimation of
 distances, angles and torsion angles
;
loop_
    _geom_bond_atom_site_label_1
    _geom_bond_atom_site_label_2
    _geom_bond_site_symmetry_1
    _geom_bond_site_symmetry_2
    _geom_bond_distance
    _geom_bond_publ_flag
    O1 C7 . . 1.2902(18) no
    O2 C7 . . 1.2415(18) no
    O1 H1 . . 1.03(2) no
    C1 C2 . . 1.3845(19) no
    C1 C6 . . 1.389(2) no
    C1 C7 . . 1.4735(19) no
    C2 C3 . . 1.3907(19) no
    C3 C4 . . 1.393(2) no
    C3 C8 . . 1.437(2) no
    C4 C5 . . 1.376(2) no
    C5 C6 . . 1.378(2) no
    C8 C9 . . 1.175(2) no
    C2 H2 . . 0.938(16) no
    C4 H4 . . 0.992(16) no
    C5 H5 . . 0.959(17) no
    C6 H6 . . 0.955(18) no
    C9 H9 . . 0.96(2) no
loop_
    _geom_angle_atom_site_label_1
    _geom_angle_atom_site_label_2
    _geom_angle_atom_site_label_3
    _geom_angle_site_symmetry_1
    _geom_angle_site_symmetry_2
    _geom_angle_site_symmetry_3
    _geom_angle
    _geom_angle_publ_flag
    C7 O1 H1 . . . 112.4(13) no
    C2 C1 C7 . . . 119.56(12) no
    C6 C1 C7 . . . 120.24(12) no
    C2 C1 C6 . . . 120.17(12) no
    C1 C2 C3 . . . 120.08(12) no
    C2 C3 C8 . . . 120.12(12) no
    C4 C3 C8 . . . 120.72(13) no
    C2 C3 C4 . . . 119.15(13) no
    C3 C4 C5 . . . 120.48(14) no
    C4 C5 C6 . . . 120.39(14) no
    C1 C6 C5 . . . 119.73(14) no
    O1 C7 O2 . . . 122.16(13) no
    O2 C7 C1 . . . 121.61(12) no
    O1 C7 C1 . . . 116.24(13) no
    C3 C8 C9 . . . 179.04(17) no
    C1 C2 H2 . . . 122.5(9) no
    C3 C2 H2 . . . 117.4(9) no
    C3 C4 H4 . . . 119.9(9) no
    C5 C4 H4 . . . 119.6(9) no
    C4 C5 H5 . . . 119.5(10) no
    C6 C5 H5 . . . 120.1(10) no
    C1 C6 H6 . . . 119.3(10) no
    C5 C6 H6 . . . 121.0(10) no
    C8 C9 H9 . . . 179.5(19) no
loop_
    _geom_torsion_atom_site_label_1
    _geom_torsion_atom_site_label_2
    _geom_torsion_atom_site_label_3
    _geom_torsion_atom_site_label_4
    _geom_torsion_site_symmetry_1
    _geom_torsion_site_symmetry_2
    _geom_torsion_site_symmetry_3
    _geom_torsion_site_symmetry_4
    _geom_torsion
    _geom_torsion_publ_flag
    C6 C1 C2 C3 . . . . -0.05(19) no
    C7 C1 C2 C3 . . . . -178.37(12) no
    C2 C1 C6 C5 . . . . 0.3(2) no
    C7 C1 C6 C5 . . . . 178.59(14) no
    C2 C1 C7 O1 . . . . -178.90(13) no
    C2 C1 C7 O2 . . . . 1.3(2) no
    C6 C1 C7 O1 . . . . 2.8(2) no
    C6 C1 C7 O2 . . . . -176.98(14) no
    C1 C2 C3 C4 . . . . -0.26(19) no
    C1 C2 C3 C8 . . . . 178.71(12) no
    C2 C3 C4 C5 . . . . 0.3(2) no
    C8 C3 C4 C5 . . . . -178.63(14) no
    C3 C4 C5 C6 . . . . -0.1(2) no
    C4 C5 C6 C1 . . . . -0.2(2) no
loop_
    _geom_hbond_atom_site_label_D
    _geom_hbond_atom_site_label_H
    _geom_hbond_atom_site_label_A
    _geom_hbond_site_symmetry_A
    _geom_hbond_distance_DH
    _geom_hbond_distance_HA
    _geom_hbond_distance_DA
    _geom_hbond_angle_DHA
    _geom_hbond_publ_flag
    O1 H1 O2 2_657 1.03(2) 1.59(2) 2.625(2) 175(2) yes
    C9 H9 O2 2_656 0.96(2) 2.50(2) 3.386(2) 153(2) yes
