# Supplementary material for: Crystal structure of 3-ethynyl­benzoic acid
Source: Acta Crystallogr E Crystallogr Commun. 2015 Sep 12;71(Pt 10):o750–1. doi: 10.1107/S2056989015016515 (PMC4647427; doi:10.1107/S2056989015016515)
Supplement: Supplementary file 2 [file e-71-0o750-Isup2.hkl]

#
# h,k,l, Fc-squared, Fo-squared, sigma(Fo-squared), status flag
#
data_I
_shelx_title ' shelx in P-1'
_shelx_refln_list_code          4
_shelx_F_calc_maximum       57.29
_exptl_crystal_F_000       152.00
_reflns_d_resolution_high  0.8063

loop_
 _space_group_symop_operation_xyz
 'x, y, z'
 '-x, -y, -z'

_cell_length_a     3.8630
_cell_length_b     8.3000
_cell_length_c    11.7490
_cell_angle_alpha 101.437
_cell_angle_beta   93.801
_cell_angle_gamma  99.833

_shelx_F_squared_multiplier     1.000

loop_
 _refln_index_h
 _refln_index_k
 _refln_index_l
 _refln_F_squared_calc
 _refln_F_squared_meas
 _refln_F_squared_sigma
 _refln_observed_status
   1   0   0        211.15        209.06         1.62 o
   2   0   0        446.30        460.40         4.64 o
   3   0   0          0.20          0.32         0.10 o
   4   0   0          1.36          1.21         0.19 o
  -4   1   0          8.90         10.03         0.32 o
  -3   1   0          1.85          2.16         0.16 o
  -2   1   0         26.32         23.71         0.51 o
  -1   1   0        658.28        687.32        10.81 o
   2   1   0        168.48        164.80         1.75 o
   3   1   0        158.99        151.56         1.43 o
   4   1   0          0.16          0.32         0.16 o
  -3   2   0         71.83         75.36         1.37 o
  -1   2   0        358.99        326.04         3.35 o
   0   2   0        217.92        215.14         1.59 o
   1   2   0          0.10          0.09         0.05 o
   2   2   0        794.20        801.51         6.97 o
   3   2   0         52.88         49.81         0.70 o
   4   2   0         36.95         32.63         0.92 o
  -3   3   0          0.53          0.32         0.06 o
  -2   3   0        312.31        322.06         3.37 o
  -1   3   0        194.57        212.59         2.23 o
   0   3   0        523.97        494.34         4.33 o
   1   3   0         39.67         43.33         0.52 o
   2   3   0          0.32          0.27         0.07 o
   3   3   0         63.12         63.72         1.09 o
   4   3   0         12.17         11.46         0.57 o
  -3   4   0          1.86          1.92         0.10 o
  -2   4   0          5.94          4.57         0.14 o
  -1   4   0        460.17        487.28         5.01 o
   0   4   0        250.33        274.08         2.51 o
   1   4   0        150.27        152.70         1.50 o
   2   4   0         16.54         18.07         0.42 o
   3   4   0          0.43          0.40         0.14 o
  -3   5   0          0.90          0.85         0.10 o
  -2   5   0          6.72          7.57         0.24 o
  -1   5   0         26.20         21.44         0.40 o
   0   5   0        163.83        166.70         1.63 o
   1   5   0         86.43         92.25         1.21 o
   2   5   0         23.79         23.68         0.73 o
   3   5   0          7.34          7.30         0.73 o
  -3   6   0          7.38          6.87         0.21 o
  -2   6   0          3.16          3.17         0.21 o
  -1   6   0          4.73          5.44         0.22 o
   0   6   0         13.22         12.97         0.35 o
   1   6   0         16.34         16.96         0.43 o
   2   6   0         15.74         15.37         0.62 o
   3   6   0          2.17          2.19         0.52 o
  -3   7   0          0.72          0.51         0.14 o
  -2   7   0          5.63          5.08         0.48 o
  -1   7   0          5.27          4.66         0.32 o
   0   7   0          1.20          0.94         0.15 o
   1   7   0          1.35          1.03         0.17 o
   2   7   0          0.33          0.62         0.21 o
  -3   8   0          4.83          5.95         0.35 o
  -2   8   0          6.47          6.49         0.37 o
  -1   8   0          1.29          1.27         0.32 o
   0   8   0          2.63          2.47         0.31 o
   1   8   0          0.53          0.67         0.21 o
   2   8   0          0.03          0.19         0.22 o
  -2   9   0          4.29          5.11         0.39 o
  -1   9   0          8.89         10.48         0.76 o
   0   9   0          0.07          0.03         0.25 o
   1   9   0          0.31          0.10         0.32 o
   1 -10   1          0.99          0.67         0.25 o
  -1  -9   1          0.85          0.44         0.41 o
   0  -9   1          0.30          0.32         0.32 o
   1  -9   1          2.76          3.19         0.34 o
   2  -9   1          0.44          0.94         0.22 o
  -2  -8   1          0.19         -0.02         0.22 o
  -1  -8   1          3.01          2.86         0.51 o
   0  -8   1          6.41          6.79         0.70 o
   1  -8   1          4.49          4.76         0.54 o
   2  -8   1          0.68          0.49         0.17 o
   3  -8   1          0.00          0.02         0.13 o
  -2  -7   1          0.30          0.38         0.18 o
  -1  -7   1          6.75          6.14         0.36 o
   0  -7   1          5.62          5.87         0.57 o
   1  -7   1         15.55         15.62         0.76 o
   2  -7   1          7.22          7.11         0.35 o
   3  -7   1          1.64          1.54         0.29 o
  -3  -6   1          2.11          1.56         0.21 o
  -2  -6   1          1.42          1.42         0.22 o
  -1  -6   1          1.95          2.00         0.22 o
   0  -6   1         64.21         67.46         1.81 o
   1  -6   1          5.02          5.85         0.27 o
   2  -6   1         10.51         10.07         0.29 o
   3  -6   1          0.87          0.53         0.10 o
  -3  -5   1          0.00          0.03         0.14 o
  -2  -5   1          7.26          8.04         0.37 o
  -1  -5   1          0.88          0.87         0.16 o
   0  -5   1          4.96          5.36         0.30 o
   1  -5   1        182.03        182.47         2.49 o
   2  -5   1          2.37          3.03         0.24 o
   3  -5   1          1.12          1.47         0.10 o
  -3  -4   1          0.00          0.04         0.10 o
  -2  -4   1          1.04          1.03         0.12 o
  -1  -4   1          6.52          6.43         0.19 o
   0  -4   1          2.13          2.06         0.17 o
   1  -4   1          0.23          0.22         0.08 o
   2  -4   1        134.81        133.63         1.87 o
   3  -4   1          1.27          1.56         0.13 o
  -4  -3   1         13.68         11.55         0.57 o
  -3  -3   1         28.74         26.50         0.41 o
  -2  -3   1          1.16          1.11         0.11 o
  -1  -3   1         46.26         46.46         0.61 o
   0  -3   1          9.61          7.78         0.19 o
   1  -3   1         16.27         16.02         0.35 o
   2  -3   1          3.81          3.97         0.11 o
   3  -3   1         28.65         28.28         0.63 o
   4  -3   1          0.96          0.89         0.13 o
  -4  -2   1         14.36         13.24         0.54 o
  -3  -2   1        131.89        120.26         1.31 o
  -2  -2   1         79.30         76.74         0.91 o
  -1  -2   1          0.11          0.28         0.06 o
   0  -2   1        521.07        505.67         4.50 o
   1  -2   1         95.69         91.95         0.88 o
   3  -2   1          2.97          2.63         0.19 o
   4  -2   1          1.99          2.48         0.19 o
  -4  -1   1          7.32          6.63         0.35 o
  -3  -1   1         25.10         23.81         0.31 o
  -2  -1   1        910.92        919.32         8.06 o
  -1  -1   1         56.96         58.05         0.47 o
   1  -1   1        696.34        716.42         7.61 o
   2  -1   1         31.38         30.35         0.67 o
   3  -1   1         13.82         12.22         0.38 o
   4  -1   1          0.32          0.06         0.13 o
  -4   0   1          5.39          4.54         0.22 o
  -3   0   1          1.42          1.97         0.16 o
  -2   0   1         31.03         31.67         0.32 o
  -1   0   1       3282.19       3174.45        56.85 o
   1   0   1        525.05        533.21         5.30 o
   2   0   1        130.85        124.14         1.15 o
   3   0   1          0.07         -0.11         0.11 o
   4   0   1          4.75          4.03         0.32 o
  -3   1   1         37.02         35.74         0.67 o
  -1   1   1         49.39         52.52         0.68 o
   0   1   1       2045.83       1897.74        16.23 o
   1   1   1        320.06        303.92         2.63 o
   2   1   1        160.80        164.93         1.53 o
   3   1   1          7.52          6.08         0.25 o
   4   1   1          1.92          1.43         0.25 o
  -2   2   1        184.46        187.07         3.49 o
  -1   2   1         70.72         69.03         0.75 o
   0   2   1        105.63        105.23         1.12 o
   1   2   1        132.06        132.82         1.26 o
   2   2   1         61.56         60.25         0.68 o
   3   2   1         30.30         27.35         0.48 o
   4   2   1          0.00         -0.16         0.16 o
  -2   3   1         50.50         52.91         0.53 o
  -1   3   1        358.52        372.27         3.27 o
   0   3   1          2.67          2.23         0.10 o
   1   3   1         67.85         67.92         0.87 o
   2   3   1          2.96          3.45         0.16 o
   3   3   1          5.52          5.27         0.33 o
   4   3   1          3.80          4.22         0.44 o
  -3   4   1          1.43          1.36         0.07 o
  -2   4   1         95.15        103.61         1.17 o
  -1   4   1        159.79        181.47         1.69 o
   0   4   1        158.48        171.10         1.63 o
   1   4   1         11.26         12.70         0.27 o
   2   4   1         24.89         24.37         0.49 o
   3   4   1          0.69          0.78         0.17 o
  -3   5   1          5.62          5.38         0.16 o
  -2   5   1          6.92          7.21         0.20 o
  -1   5   1         46.29         49.91         0.59 o
   0   5   1         80.44         90.40         0.98 o
   1   5   1         27.73         29.59         0.56 o
   2   5   1         10.67         11.34         0.50 o
   3   5   1          6.07          5.92         0.67 o
  -3   6   1          5.55          5.81         0.19 o
  -2   6   1         12.63         10.98         0.41 o
  -1   6   1          4.42          5.86         0.23 o
   0   6   1          3.38          3.26         0.24 o
   1   6   1         10.90         10.83         0.41 o
   2   6   1          3.30          2.98         0.25 o
   3   6   1          3.83          3.52         0.33 o
  -3   7   1          0.84          0.82         0.16 o
  -2   7   1          5.10          4.95         0.71 o
  -1   7   1         15.52         14.12         0.51 o
   0   7   1          0.45          0.20         0.12 o
   1   7   1          0.40          0.56         0.19 o
   2   7   1          0.71          0.65         0.21 o
  -3   8   1          6.32          6.24         0.35 o
  -2   8   1          0.31          0.13         0.22 o
  -1   8   1          0.78          1.19         0.29 o
   0   8   1         11.37         11.27         0.50 o
   1   8   1          0.09         -0.04         0.14 o
  -2   9   1          6.26          5.81         0.60 o
  -1   9   1          0.01          0.05         0.19 o
   0   9   1          0.08         -0.13         0.20 o
   1   9   1          4.32          4.40         0.46 o
   0 -10   2          4.20          4.09         0.43 o
   1 -10   2          1.44          1.09         0.27 o
  -1  -9   2          0.15          0.52         0.30 o
   0  -9   2          2.56          2.02         0.37 o
   1  -9   2          4.21          4.00         0.48 o
   2  -9   2          5.86          6.29         0.43 o
  -2  -8   2          1.26          1.41         0.31 o
  -1  -8   2         20.23         22.13         0.75 o
   0  -8   2          0.11         -0.19         0.19 o
   1  -8   2         28.55         29.60         0.80 o
   2  -8   2          3.70          4.40         0.78 o
   3  -8   2          5.14          5.27         0.34 o
  -2  -7   2          0.14          0.31         0.44 o
  -1  -7   2         11.27         11.88         0.53 o
   0  -7   2         34.92         35.06         0.86 o
   1  -7   2          2.24          1.35         0.41 o
   2  -7   2         84.70         86.17         1.47 o
   3  -7   2          5.78          5.79         0.28 o
  -3  -6   2          0.03         -0.17         0.17 o
  -2  -6   2          3.70          4.28         0.51 o
  -1  -6   2         11.44         11.90         0.70 o
   0  -6   2         38.70         40.12         1.27 o
   1  -6   2         16.85         16.51         0.37 o
   2  -6   2         25.22         24.53         0.45 o
   3  -6   2         76.49         77.27         1.77 o
  -3  -5   2          1.30          1.08         0.21 o
  -2  -5   2          0.01         -0.17         0.17 o
  -1  -5   2          8.72          8.14         0.32 o
   0  -5   2         53.76         53.57         0.92 o
   1  -5   2         55.74         55.57         0.76 o
   2  -5   2          0.14          0.25         0.09 o
   3  -5   2         46.14         48.85         0.80 o
  -3  -4   2          0.02         -0.09         0.09 o
  -2  -4   2         24.69         25.36         0.40 o
  -1  -4   2          0.79          0.33         0.17 o
   0  -4   2          5.24          5.58         0.18 o
   1  -4   2         41.50         38.71         0.71 o
   2  -4   2         23.26         23.92         0.47 o
   3  -4   2          1.50          1.71         0.16 o
   4  -4   2         27.61         29.17         0.73 o
  -3  -3   2          1.79          1.92         0.13 o
  -2  -3   2          1.31          1.60         0.11 o
  -1  -3   2        253.24        253.37         2.73 o
   0  -3   2         15.00         14.38         0.35 o
   1  -3   2          0.10          0.24         0.13 o
   2  -3   2          0.10          0.01         0.04 o
   4  -3   2          0.50          0.73         0.16 o
  -3  -2   2          0.22          0.34         0.07 o
  -2  -2   2          2.58          2.99         0.12 o
  -1  -2   2         22.58         21.86         0.34 o
   0  -2   2        981.25        936.49        12.45 o
   1  -2   2         53.36         54.00         0.65 o
   2  -2   2          0.01          0.03         0.04 o
   3  -2   2          6.17          5.78         0.29 o
   4  -2   2          0.13          0.29         0.13 o
  -3  -1   2         30.19         26.78         0.38 o
  -2  -1   2         46.34         40.58         0.43 o
  -1  -1   2          0.86          0.93         0.08 o
   0  -1   2         33.19         29.52         0.38 o
   1  -1   2        575.73        594.54         7.57 o
   2  -1   2         38.94         40.80         0.49 o
   3  -1   2          1.62          2.35         0.22 o
   4  -1   2          3.35          3.71         0.29 o
  -2   0   2         25.41         24.04         0.30 o
  -1   0   2        526.75        509.55         5.45 o
   0   0   2         21.78         21.59         0.36 o
   1   0   2          1.92          2.15         0.09 o
   2   0   2         61.62         62.84         0.90 o
   3   0   2          9.01          9.56         0.21 o
   4   0   2          1.35          1.43         0.22 o
  -2   1   2          7.63          7.06         0.14 o
  -1   1   2         17.66         19.03         0.23 o
   0   1   2        609.33        564.12         4.86 o
   1   1   2          1.39          1.49         0.09 o
   2   1   2         12.82         11.77         0.22 o
   3   1   2          2.45          3.02         0.31 o
   4   1   2          1.16          1.59         0.25 o
  -2   2   2          0.31          0.41         0.10 o
  -1   2   2          6.82          7.24         0.20 o
   0   2   2        133.16        140.96         1.47 o
   1   2   2         56.52         52.71         0.67 o
   2   2   2          0.19          0.11         0.07 o
   3   2   2          4.90          4.92         0.23 o
   4   2   2          0.07          0.32         0.19 o
  -2   3   2         28.70         33.13         0.42 o
  -1   3   2         54.38         57.25         0.66 o
   0   3   2          0.29          0.24         0.06 o
   1   3   2         35.09         37.00         0.49 o
   2   3   2          0.38          0.23         0.07 o
   3   3   2          0.29          0.23         0.17 o
   4   3   2          0.60          0.25         0.22 o
  -3   4   2          0.52          0.81         0.09 o
  -2   4   2         60.71         66.75         0.80 o
  -1   4   2          9.68         13.06         0.23 o
   0   4   2         88.68         95.24         1.00 o
   1   4   2          0.75          0.87         0.10 o
   2   4   2          0.42          0.52         0.11 o
   3   4   2          0.22          0.31         0.13 o
  -3   5   2          6.33          6.21         0.18 o
  -2   5   2          1.87          1.21         0.10 o
  -1   5   2         38.50         45.06         0.56 o
   0   5   2          0.79          1.31         0.12 o
   1   5   2         33.45         34.42         0.62 o
   2   5   2          0.87          1.00         0.16 o
   3   5   2          0.64          0.83         0.17 o
  -3   6   2         13.91         12.10         1.05 o
  -2   6   2         13.65         10.25         0.28 o
  -1   6   2         13.49         11.34         0.26 o
   0   6   2          4.95          5.31         0.43 o
   1   6   2          0.07         -0.07         0.11 o
   2   6   2          6.61          7.05         0.63 o
  -3   7   2          2.22          2.06         0.32 o
  -2   7   2         21.43         18.08         0.55 o
  -1   7   2         10.48          8.94         0.31 o
   0   7   2         17.85         17.76         0.47 o
   1   7   2          0.14         -0.11         0.11 o
   2   7   2          0.01         -0.13         0.13 o
  -3   8   2          0.07          0.26         0.14 o
  -2   8   2          0.18          0.30         0.17 o
  -1   8   2         16.48         14.81         0.58 o
   0   8   2          1.28          1.28         0.22 o
   1   8   2         10.03         11.43         0.44 o
  -2   9   2          1.21          1.64         0.30 o
  -1   9   2          0.02          0.05         0.19 o
   0   9   2          6.08          5.12         0.48 o
   0 -10   3          0.02          0.21         0.21 o
   1 -10   3          9.40         10.00         0.54 o
  -1  -9   3         38.56         40.59         1.10 o
   0  -9   3          2.75          2.55         0.63 o
   1  -9   3          0.12         -0.16         0.17 o
   2  -9   3          6.60          6.68         0.90 o
  -2  -8   3         30.91         32.78         0.96 o
  -1  -8   3          0.07         -0.07         0.41 o
   0  -8   3        194.33        198.80         4.65 o
   1  -8   3         14.12         13.33         0.53 o
   2  -8   3          4.26          3.92         0.31 o
   3  -8   3          1.28          1.31         0.19 o
  -2  -7   3          0.95          0.75         0.22 o
  -1  -7   3         77.54         80.18         1.51 o
   0  -7   3          7.61          6.16         1.11 o
   1  -7   3        466.77        466.55         6.41 o
   2  -7   3         46.02         45.53         0.92 o
   3  -7   3         17.75         19.24         0.50 o
  -3  -6   3          2.64          2.72         0.43 o
  -2  -6   3          5.26          4.62         0.35 o
  -1  -6   3          0.54          0.40         0.21 o
   0  -6   3        109.52        107.37         1.76 o
   1  -6   3         34.22         32.52         0.56 o
   2  -6   3        433.49        423.53         4.53 o
   3  -6   3         62.52         65.49         1.40 o
  -3  -5   3          2.32          1.80         0.27 o
  -2  -5   3         30.80         30.49         1.19 o
  -1  -5   3         41.27         39.69         0.64 o
   0  -5   3          4.35          4.83         0.20 o
   1  -5   3         88.35         87.83         1.40 o
   2  -5   3         42.23         41.55         0.76 o
   3  -5   3        149.72        149.96         2.11 o
   4  -5   3         39.64         41.55         1.02 o
  -3  -4   3          0.03          0.06         0.12 o
  -2  -4   3          5.09          4.49         0.21 o
  -1  -4   3        244.51        246.02         2.71 o
   0  -4   3        305.10        314.20         3.37 o
   1  -4   3         44.18         42.61         0.81 o
   2  -4   3         47.27         47.92         0.81 o
   3  -4   3         17.28         17.87         0.48 o
   4  -4   3         22.95         22.51         0.67 o
  -3  -3   3          0.37          0.35         0.09 o
  -2  -3   3          1.51          1.69         0.15 o
  -1  -3   3          0.22          0.32         0.07 o
   0  -3   3        875.39        876.54        11.39 o
   1  -3   3        717.68        741.48        11.32 o
   2  -3   3         46.76         46.07         0.79 o
   4  -3   3          2.71          2.79         0.29 o
  -3  -2   3          2.72          3.44         0.16 o
  -2  -2   3          0.09          0.17         0.06 o
  -1  -2   3          6.37          6.95         0.17 o
   0  -2   3         29.03         26.91         0.48 o
   1  -2   3        683.23        721.01         9.39 o
   2  -2   3        385.84        425.72         7.73 o
   3  -2   3         12.56         13.05         0.48 o
   4  -2   3         13.32         11.55         0.48 o
  -3  -1   3          0.85          0.57         0.13 o
  -2  -1   3         10.86         12.77         0.23 o
  -1  -1   3          1.16          1.67         0.11 o
   0  -1   3          3.48          3.52         0.19 o
   1  -1   3         71.21         72.03         1.43 o
   2  -1   3        112.12        104.14         1.39 o
   3  -1   3         78.93         77.42         0.90 o
   4  -1   3          0.94          0.95         0.22 o
  -3   0   3          2.65          2.98         0.10 o
  -2   0   3          5.40          4.92         0.16 o
   1   0   3          2.90          3.02         0.14 o
   2   0   3         16.26         15.21         0.63 o
   3   0   3          5.18          4.67         0.17 o
   4   0   3         10.05         10.57         0.51 o
  -2   1   3         54.46         52.55         0.76 o
  -1   1   3        181.54        180.07         2.51 o
   0   1   3          9.06         10.95         0.20 o
   1   1   3          6.42          7.73         0.19 o
   2   1   3          3.78          3.65         0.20 o
   3   1   3          0.96          1.09         0.26 o
   4   1   3          0.00          0.13         0.16 o
  -2   2   3          3.73          4.10         0.22 o
  -1   2   3        155.34        147.49         1.59 o
   0   2   3        350.33        351.81         3.53 o
   1   2   3          3.19          3.42         0.25 o
   2   2   3          0.25          0.47         0.08 o
   3   2   3          2.38          2.55         0.26 o
   4   2   3          0.11          0.06         0.19 o
  -3   3   3          6.95          6.79         0.16 o
  -2   3   3         15.39         16.32         0.30 o
  -1   3   3          0.02         -0.04         0.04 o
   0   3   3         70.19         69.46         0.85 o
   1   3   3        101.72        100.78         1.19 o
   2   3   3          0.38          0.33         0.10 o
   3   3   3          0.16          0.10         0.12 o
  -3   4   3          0.08          0.15         0.10 o
  -2   4   3          5.82          5.52         0.16 o
  -1   4   3         21.77         25.68         0.42 o
   0   4   3          1.34          1.14         0.15 o
   1   4   3          3.26          2.80         0.18 o
   2   4   3          9.16          9.87         0.38 o
   3   4   3          0.04         -0.09         0.11 o
  -3   5   3         13.62         13.95         0.25 o
  -2   5   3          5.47          5.14         0.18 o
  -1   5   3          5.18          4.69         0.17 o
   0   5   3          8.07          8.93         0.24 o
   1   5   3          0.78          0.49         0.12 o
   2   5   3          0.23          0.07         0.13 o
   3   5   3          0.19          0.40         0.30 o
  -3   6   3          9.34          8.43         0.32 o
  -2   6   3         48.06         42.85         0.66 o
  -1   6   3         10.05         10.65         0.34 o
   0   6   3          3.01          3.00         0.21 o
   1   6   3          1.49          1.26         0.16 o
   2   6   3          0.16          0.19         0.14 o
  -3   7   3         17.37         16.37         0.49 o
  -2   7   3          7.65          6.73         0.37 o
  -1   7   3         61.81         57.45         1.25 o
   0   7   3          3.70          3.59         0.25 o
   1   7   3          0.33          0.51         0.16 o
   2   7   3          0.34          0.31         0.17 o
  -3   8   3          0.76          1.24         0.32 o
  -2   8   3         12.25         10.21         0.48 o
  -1   8   3          1.31          1.29         0.18 o
   0   8   3         32.21         33.76         0.73 o
   1   8   3          0.57          0.63         0.18 o
  -2   9   3          2.23          3.46         0.56 o
  -1   9   3          3.55          2.24         0.32 o
   0   9   3          0.00         -0.08         0.13 o
   0 -10   4          1.13          1.37         0.33 o
   1 -10   4          0.41          0.27         0.22 o
  -1  -9   4          2.17          1.34         0.29 o
   0  -9   4          0.67          0.36         0.21 o
   1  -9   4         10.59         10.57         0.49 o
   2  -9   4          0.00          0.10         0.17 o
  -2  -8   4          0.69          0.64         0.32 o
  -1  -8   4         73.08         73.89         1.50 o
   0  -8   4          0.01         -0.15         0.15 o
   1  -8   4          6.46          5.39         0.37 o
   2  -8   4         23.05         22.68         0.65 o
   3  -8   4          0.00          0.17         0.13 o
  -2  -7   4          6.80          6.24         0.44 o
  -1  -7   4          0.07         -0.04         0.15 o
   0  -7   4        167.31        160.45         2.54 o
   1  -7   4         17.57         16.86         0.83 o
   2  -7   4         20.27         20.59         0.56 o
   3  -7   4         14.42         13.96         0.44 o
  -3  -6   4          0.24          0.07         0.30 o
  -2  -6   4         11.08         10.94         0.56 o
  -1  -6   4          2.84          2.65         0.25 o
   0  -6   4          0.00         -0.11         0.11 o
   1  -6   4        152.62        138.03         2.13 o
   2  -6   4         46.91         45.33         0.90 o
   3  -6   4         21.62         23.03         0.55 o
  -3  -5   4         17.21         16.39         0.55 o
  -2  -5   4          7.72          8.13         0.38 o
  -1  -5   4         53.12         51.90         0.77 o
   0  -5   4          0.29          0.34         0.08 o
   1  -5   4          1.82          2.25         0.19 o
   2  -5   4         40.34         36.69         0.72 o
   3  -5   4         29.81         30.73         0.86 o
   4  -5   4          8.66          8.57         0.44 o
  -3  -4   4          0.06         -0.06         0.12 o
  -2  -4   4         79.38         76.10         1.02 o
  -1  -4   4        119.25        119.73         1.44 o
   0  -4   4        138.85        139.53         2.06 o
   1  -4   4          6.12          7.46         0.27 o
   2  -4   4          9.55         10.27         0.30 o
   3  -4   4          3.23          3.36         0.22 o
   4  -4   4          7.41          8.60         0.44 o
  -3  -3   4          1.05          0.87         0.13 o
  -2  -3   4          3.23          2.69         0.16 o
  -1  -3   4        269.31        268.44         2.90 o
   0  -3   4        542.73        583.69         7.69 o
   1  -3   4        112.32        111.35         1.63 o
   2  -3   4         30.92         32.41         0.86 o
   3  -3   4          9.94          9.94         0.35 o
   4  -3   4          0.54          0.48         0.19 o
  -3  -2   4          1.93          2.21         0.14 o
  -2  -2   4         15.47         15.06         0.29 o
  -1  -2   4         45.10         42.93         0.90 o
   0  -2   4        372.03        390.91         5.18 o
   1  -2   4        490.00        543.89         7.13 o
   2  -2   4         22.98         23.74         0.63 o
   3  -2   4         29.46         29.14         0.52 o
   4  -2   4          3.45          3.33         0.32 o
  -3  -1   4          3.82          3.22         0.13 o
  -2  -1   4          9.09          9.68         0.19 o
  -1  -1   4        112.12        112.18         1.67 o
   0  -1   4         84.21         85.89         1.27 o
   1  -1   4        109.04        113.74         2.19 o
   2  -1   4         98.56        101.33         1.49 o
   3  -1   4          2.40          2.62         0.22 o
   4  -1   4         11.99         10.60         0.51 o
  -3   0   4          8.80          9.46         0.35 o
  -2   0   4          3.97          4.15         0.13 o
  -1   0   4         14.90         14.44         0.44 o
   0   0   4        290.86        301.13         5.40 o
   1   0   4         25.84         24.37         0.46 o
   2   0   4          3.41          3.08         0.18 o
   3   0   4          9.06          9.30         0.30 o
   4   0   4          0.04          0.13         0.19 o
  -3   1   4          4.27          4.25         0.22 o
  -2   1   4         97.72         96.31         1.87 o
  -1   1   4          4.00          3.68         0.14 o
   0   1   4          0.13         -0.05         0.05 o
   1   1   4        161.06        161.74         2.13 o
   2   1   4          6.43          6.10         0.25 o
   3   1   4          1.02          1.26         0.13 o
   4   1   4          0.58          0.41         0.22 o
  -3   2   4          1.08          1.40         0.16 o
  -2   2   4         12.40         11.87         0.41 o
  -1   2   4        203.65        214.12         2.19 o
   0   2   4         36.91         37.45         0.51 o
   1   2   4          5.04          4.74         0.22 o
   2   2   4         37.03         37.37         0.72 o
   3   2   4          3.86          3.72         0.23 o
   4   2   4          1.10          0.86         0.25 o
  -3   3   4          1.72          1.81         0.19 o
  -2   3   4         13.44         13.43         0.48 o
  -1   3   4         14.41         15.99         0.29 o
   0   3   4         61.92         62.50         0.99 o
   1   3   4         14.01         13.20         0.30 o
   2   3   4          4.37          3.91         0.22 o
   3   3   4          5.67          5.85         0.57 o
  -3   4   4          3.50          3.60         0.19 o
  -2   4   4          0.67          0.89         0.08 o
  -1   4   4         20.26         19.30         0.35 o
   0   4   4          5.88          5.45         0.20 o
   1   4   4          0.33          0.13         0.12 o
   2   4   4          0.71          0.82         0.15 o
   3   4   4          1.05          1.08         0.18 o
  -3   5   4          2.53          2.39         0.19 o
  -2   5   4         14.87         14.37         0.27 o
  -1   5   4          0.04         -0.03         0.06 o
   0   5   4          6.38          6.20         0.26 o
   1   5   4          2.48          2.02         0.18 o
   2   5   4          2.14          2.88         0.24 o
   3   5   4          0.08          0.12         0.15 o
  -3   6   4         17.74         17.51         0.49 o
  -2   6   4          4.65          4.39         0.19 o
  -1   6   4         16.80         16.22         0.40 o
   0   6   4          0.16          0.16         0.13 o
   1   6   4          0.27          0.28         0.17 o
   2   6   4          1.54          1.29         0.21 o
  -3   7   4          3.25          3.54         0.71 o
  -2   7   4         31.26         30.97         0.89 o
  -1   7   4          2.39          1.88         0.19 o
   0   7   4          4.31          4.01         0.36 o
   1   7   4          0.51          0.81         0.18 o
   2   7   4          0.06         -0.16         0.25 o
  -2   8   4          1.40          1.66         0.26 o
  -1   8   4         18.07         17.45         0.49 o
   0   8   4          0.50          0.34         0.15 o
   1   8   4          0.10          0.11         0.19 o
  -1   9   4          0.60          0.86         0.40 o
   1 -10   5          0.00         -0.06         0.18 o
  -1  -9   5          0.28          0.56         0.32 o
   0  -9   5          6.74          6.54         0.47 o
   1  -9   5          8.79          9.54         0.48 o
   2  -9   5          1.16          1.20         0.23 o
  -2  -8   5          4.63          3.93         0.37 o
  -1  -8   5          1.81          1.71         0.28 o
   0  -8   5          0.37          0.35         0.17 o
   1  -8   5         12.29         11.25         0.48 o
   2  -8   5          7.97          7.85         0.39 o
   3  -8   5          3.42          3.57         0.38 o
  -2  -7   5          0.40          0.46         0.20 o
  -1  -7   5          4.02          4.35         0.35 o
   0  -7   5         22.48         22.72         0.66 o
   1  -7   5          0.67          0.47         0.25 o
   2  -7   5          5.31          4.95         0.31 o
   3  -7   5          1.95          2.27         0.22 o
  -3  -6   5          3.81          3.35         0.32 o
  -2  -6   5          0.10         -0.09         0.14 o
  -1  -6   5          1.65          1.61         0.22 o
   0  -6   5          0.84          0.78         0.15 o
   1  -6   5         43.29         39.59         1.60 o
   2  -6   5          1.20          1.01         0.27 o
   3  -6   5          0.06          0.14         0.11 o
  -3  -5   5          1.89          1.36         0.30 o
  -2  -5   5         10.43          9.11         0.43 o
  -1  -5   5          0.14          0.17         0.12 o
   0  -5   5          1.66          1.02         0.14 o
   1  -5   5         23.34         25.53         0.75 o
   2  -5   5         18.36         17.59         0.47 o
   3  -5   5          1.46          2.06         0.25 o
   4  -5   5          0.35          0.25         0.19 o
  -3  -4   5          4.05          3.46         0.27 o
  -2  -4   5         28.10         26.47         0.49 o
  -1  -4   5          7.12          7.59         0.29 o
   0  -4   5         21.68         26.20         0.58 o
   1  -4   5          0.18          0.03         0.09 o
   2  -4   5         20.19         21.04         0.48 o
   3  -4   5          1.26          1.52         0.22 o
   4  -4   5          0.95          0.92         0.22 o
  -3  -3   5          1.13          1.36         0.13 o
  -2  -3   5          4.74          4.83         0.19 o
  -1  -3   5        138.59        145.23         2.12 o
   0  -3   5          1.15          1.37         0.30 o
   1  -3   5         85.06         98.84         1.52 o
   2  -3   5          0.01          0.14         0.09 o
   3  -3   5          1.60          1.56         0.19 o
   4  -3   5          0.05          0.10         0.16 o
  -3  -2   5         17.77         17.10         0.34 o
  -2  -2   5          5.69          6.16         0.19 o
  -1  -2   5          0.04         -0.07         0.07 o
   0  -2   5        185.65        209.78         2.91 o
   1  -2   5         12.45         13.92         0.36 o
   2  -2   5         58.41         62.09         1.37 o
   3  -2   5          0.00          0.02         0.09 o
   4  -2   5          0.28          0.32         0.19 o
  -3  -1   5          5.96          6.22         0.21 o
  -2  -1   5        101.58        104.20         1.20 o
  -1  -1   5         36.78         37.00         0.70 o
   0  -1   5         35.18         37.52         0.95 o
   1  -1   5         50.65         56.31         1.27 o
   2  -1   5          3.79          3.62         0.20 o
   3  -1   5         16.93         15.76         0.40 o
   4  -1   5          0.05          0.00         0.16 o
  -3   0   5          2.09          2.03         0.19 o
  -2   0   5         12.25         13.05         0.44 o
  -1   0   5        325.68        358.46         6.41 o
   0   0   5         47.49         54.47         1.24 o
   1   0   5         93.78         98.75         1.40 o
   2   0   5          4.20          4.26         0.22 o
   3   0   5          0.77          1.10         0.16 o
   4   0   5          3.24          2.79         0.38 o
  -3   1   5          0.32          0.16         0.10 o
  -2   1   5          9.73          8.37         0.25 o
  -1   1   5         10.59         11.30         0.27 o
   0   1   5        290.68        325.49         4.08 o
   1   1   5          1.79          2.02         0.17 o
   2   1   5         51.68         51.50         0.89 o
   3   1   5          0.05         -0.03         0.11 o
   4   1   5          0.50          0.16         0.19 o
  -3   2   5          1.62          2.70         0.22 o
  -2   2   5          1.76          1.82         0.11 o
  -1   2   5         63.33         60.93         0.93 o
   0   2   5          3.44          3.63         0.17 o
   1   2   5         65.91         72.00         0.92 o
   2   2   5          5.27          5.51         0.35 o
   3   2   5         13.42         13.37         0.38 o
  -3   3   5         12.01         11.59         0.44 o
  -2   3   5          0.82          0.82         0.10 o
  -1   3   5         39.36         34.56         0.50 o
   0   3   5         26.51         25.91         0.44 o
   1   3   5          1.15          1.05         0.25 o
   2   3   5          8.05          8.68         0.52 o
   3   3   5          5.19          4.89         0.28 o
  -3   4   5          1.18          1.11         0.19 o
  -2   4   5          6.17          5.82         0.18 o
  -1   4   5          1.05          1.30         0.11 o
   0   4   5         70.54         70.82         0.94 o
   1   4   5          0.09         -0.01         0.10 o
   2   4   5          1.12          1.31         0.18 o
   3   4   5          1.17          0.86         0.34 o
  -3   5   5         20.97         22.47         0.55 o
  -2   5   5          0.22          0.34         0.08 o
  -1   5   5          0.23          0.46         0.10 o
   0   5   5          8.69          8.62         0.38 o
   1   5   5         31.97         35.03         0.68 o
   2   5   5          6.58          6.91         0.58 o
  -3   6   5          1.48          1.93         0.32 o
  -2   6   5         30.18         31.34         0.60 o
  -1   6   5          0.57          0.47         0.13 o
   0   6   5          4.39          4.61         0.27 o
   1   6   5          8.99          7.92         0.45 o
   2   6   5          4.71          4.27         0.30 o
  -3   7   5          0.40          0.29         0.16 o
  -2   7   5          2.20          2.31         0.20 o
  -1   7   5         12.35         12.54         0.40 o
   0   7   5          1.37          1.62         0.33 o
   1   7   5          2.47          2.65         0.26 o
  -2   8   5          0.01          0.14         0.25 o
  -1   8   5          1.85          1.65         0.20 o
   0   8   5          1.14          0.89         0.18 o
  -1  -9   6          0.02          0.13         0.19 o
   0  -9   6          0.39          0.47         0.20 o
   1  -9   6          0.15          0.18         0.17 o
   2  -9   6          4.27          5.11         0.39 o
  -2  -8   6          0.41         -0.01         0.18 o
  -1  -8   6          0.40          0.09         0.17 o
   0  -8   6          0.00         -0.17         0.24 o
   1  -8   6          0.17          0.11         0.12 o
   2  -8   6          0.27          0.19         0.16 o
   3  -8   6          1.49          1.99         0.27 o
  -2  -7   6          0.00         -0.07         0.14 o
  -1  -7   6          0.43          0.15         0.25 o
   0  -7   6          1.36          1.62         0.32 o
   1  -7   6          0.35          0.38         0.16 o
   2  -7   6          0.01         -0.10         0.12 o
   3  -7   6          0.40          0.45         0.16 o
  -3  -6   6          0.19         -0.06         0.17 o
  -2  -6   6          0.54          0.76         0.19 o
  -1  -6   6          3.04          3.46         0.32 o
   0  -6   6          2.98          2.10         0.21 o
   1  -6   6          2.31          2.25         0.22 o
   2  -6   6          1.05          0.89         0.17 o
   3  -6   6          0.03         -0.10         0.10 o
  -3  -5   6          2.91          2.99         0.40 o
  -2  -5   6          2.87          2.24         0.23 o
  -1  -5   6          2.34          2.71         0.23 o
   0  -5   6         19.00         19.10         0.54 o
   1  -5   6         30.60         29.62         0.67 o
   2  -5   6          1.36          1.16         0.17 o
   3  -5   6          0.25         -0.13         0.13 o
   4  -5   6          0.15          0.19         0.19 o
  -3  -4   6          1.41          1.01         0.46 o
  -2  -4   6          4.21          4.53         0.26 o
  -1  -4   6         16.71         15.50         0.46 o
   0  -4   6          1.34          1.73         0.19 o
   1  -4   6         19.19         20.36         0.52 o
   2  -4   6         34.13         35.56         0.72 o
   3  -4   6          0.22          0.10         0.16 o
   4  -4   6          0.06          0.03         0.16 o
  -3  -3   6          0.27          0.55         0.11 o
  -2  -3   6          0.63          0.45         0.11 o
  -1  -3   6          3.89          4.52         0.25 o
   0  -3   6         33.99         37.71         0.74 o
   1  -3   6          0.92          0.56         0.11 o
   2  -3   6          1.99          2.06         0.25 o
   3  -3   6          8.53          8.95         0.41 o
   4  -3   6          0.03         -0.06         0.16 o
  -3  -2   6          3.25          2.89         0.16 o
  -2  -2   6         16.76         18.52         0.47 o
  -1  -2   6          6.76          5.77         0.26 o
   0  -2   6         10.36          8.37         0.29 o
   1  -2   6         18.28         17.81         0.60 o
   2  -2   6          3.71          4.00         0.32 o
   3  -2   6          0.09          0.10         0.22 o
   4  -2   6          0.45          0.41         0.22 o
  -3  -1   6         42.46         43.33         0.89 o
  -2  -1   6          8.62          7.78         0.40 o
  -1  -1   6        174.70        186.29         2.64 o
   0  -1   6         39.61         32.70         0.89 o
   1  -1   6         14.43         14.19         0.54 o
   2  -1   6          5.25          4.62         0.23 o
   3  -1   6          1.69          1.56         0.22 o
   4  -1   6          0.08         -0.16         0.16 o
  -3   0   6          0.52          0.22         0.13 o
  -2   0   6        128.55        134.34         2.63 o
  -1   0   6          6.00          8.44         0.41 o
   0   0   6        438.18        488.36         8.73 o
   1   0   6         27.97         26.84         0.55 o
   2   0   6          2.31          2.27         0.30 o
   3   0   6          1.87          1.59         0.18 o
   4   0   6          0.36          0.38         0.22 o
  -3   1   6          1.36          1.94         0.22 o
  -2   1   6          1.80          2.21         0.35 o
  -1   1   6        169.35        182.91         2.39 o
   0   1   6          1.77          1.21         0.13 o
   1   1   6        247.70        257.74         3.36 o
   2   1   6          7.05          8.34         0.32 o
   3   1   6          0.18          0.14         0.21 o
  -3   2   6         75.17         79.52         1.68 o
  -2   2   6          5.96          5.87         0.25 o
  -1   2   6         12.24         14.42         0.35 o
   0   2   6         66.12         74.82         1.16 o
   1   2   6          9.97         11.65         0.38 o
   2   2   6         49.96         49.53         0.93 o
   3   2   6          1.55          2.16         0.24 o
  -3   3   6          9.20         10.54         0.48 o
  -2   3   6        233.37        232.26         2.98 o
  -1   3   6         47.72         42.13         0.75 o
   0   3   6         29.41         29.73         0.50 o
   1   3   6         12.10         12.88         0.42 o
   2   3   6          3.95          4.40         0.31 o
   3   3   6          5.65          5.29         0.31 o
  -3   4   6         11.88         12.92         0.54 o
  -2   4   6         29.57         30.12         0.59 o
  -1   4   6        291.96        286.29         3.01 o
   0   4   6        105.43        100.17         1.55 o
   1   4   6         27.35         27.78         0.95 o
   2   4   6          4.12          4.17         0.27 o
   3   4   6          0.17          0.09         0.15 o
  -3   5   6          1.12          1.14         0.37 o
  -2   5   6          2.19          2.24         0.15 o
  -1   5   6         34.48         35.04         1.02 o
   0   5   6        125.78        129.34         1.96 o
   1   5   6         81.71         89.22         1.52 o
   2   5   6         11.84         12.72         0.46 o
  -3   6   6          0.03         -0.13         0.21 o
  -2   6   6          0.15          0.05         0.10 o
  -1   6   6          0.02          0.04         0.13 o
   0   6   6         16.29         16.91         0.48 o
   1   6   6         20.29         22.65         0.59 o
   2   6   6         30.27         34.17         0.77 o
  -2   7   6          1.88          2.95         0.31 o
  -1   7   6          1.03          0.91         0.17 o
   0   7   6          0.16          0.10         0.15 o
   1   7   6          3.30          3.20         0.28 o
  -2   8   6          0.12          0.22         0.19 o
  -1   8   6          3.97          4.78         0.31 o
   0   8   6          0.32          0.52         0.17 o
  -1  -9   7          0.25          0.20         0.30 o
   0  -9   7          0.37          0.03         0.18 o
   1  -9   7          9.05          9.87         0.50 o
   2  -9   7         19.31         27.00         0.80 o
  -1  -8   7          0.05         -0.01         0.27 o
   0  -8   7          1.74          1.55         0.24 o
   1  -8   7          2.21          1.71         0.26 o
   2  -8   7          5.67          5.05         0.37 o
  -2  -7   7          1.20          1.01         0.23 o
  -1  -7   7          0.17          0.21         0.16 o
   0  -7   7          0.12          0.07         0.14 o
   1  -7   7          5.01          3.44         0.52 o
   2  -7   7          2.97          2.97         0.29 o
   3  -7   7          1.05          0.92         0.24 o
  -3  -6   7          0.00         -0.15         0.17 o
  -2  -6   7          1.54          1.59         0.26 o
  -1  -6   7         14.88         14.05         0.52 o
   0  -6   7          1.21          1.14         0.32 o
   1  -6   7          0.51          0.36         0.14 o
   2  -6   7          6.25          5.43         0.37 o
   3  -6   7          2.33          2.29         0.32 o
  -3  -5   7          0.55          0.35         0.19 o
  -2  -5   7          0.56          0.79         0.19 o
  -1  -5   7          7.17          6.96         0.35 o
   0  -5   7         56.64         54.59         1.07 o
   1  -5   7          8.13          8.09         0.36 o
   2  -5   7          2.45          2.71         0.24 o
   3  -5   7          3.27          3.05         0.35 o
  -3  -4   7          0.44          0.52         0.18 o
  -2  -4   7          1.60          1.35         0.19 o
  -1  -4   7          9.35          8.91         0.37 o
   0  -4   7         16.55         16.35         0.49 o
   1  -4   7         53.59         51.65         0.99 o
   2  -4   7          6.42          5.94         0.41 o
   3  -4   7          3.78          4.13         0.35 o
  -3  -3   7          0.00          0.08         0.13 o
  -2  -3   7          4.58          5.14         0.23 o
  -1  -3   7          2.01          2.44         0.22 o
   0  -3   7         31.43         30.07         0.67 o
   1  -3   7         16.62         14.84         0.45 o
   2  -3   7          7.41          6.63         0.41 o
   3  -3   7          0.97          1.08         0.17 o
   4  -3   7          1.72          1.94         0.32 o
  -3  -2   7          6.16          6.63         0.32 o
  -2  -2   7          2.77          2.96         0.56 o
  -1  -2   7         40.14         41.13         0.81 o
   0  -2   7          2.66          3.08         0.51 o
   1  -2   7         21.81         21.74         0.73 o
   2  -2   7         10.67         10.60         0.51 o
   3  -2   7          0.11          0.36         0.24 o
   4  -2   7          0.01         -0.06         0.19 o
  -3  -1   7          4.24          3.80         0.19 o
  -1  -1   7         22.83         22.76         0.73 o
   0  -1   7         83.55         84.98         1.87 o
   1  -1   7          6.13          6.73         0.41 o
   2  -1   7          2.98          3.41         0.62 o
   3  -1   7          5.32          5.91         0.30 o
  -3   0   7          7.63          7.81         0.41 o
  -2   0   7          4.50          4.06         0.35 o
  -1   0   7        206.32        217.67         4.16 o
   0   0   7         35.82         35.62         0.98 o
   1   0   7         29.01         27.60         1.11 o
   2   0   7          6.24          6.76         0.31 o
   3   0   7          0.02          0.21         0.22 o
  -3   1   7         15.12         13.68         0.54 o
  -2   1   7          6.35          6.97         0.23 o
  -1   1   7          1.40          0.59         0.14 o
   0   1   7        166.71        171.38         2.33 o
   1   1   7         13.72         14.66         1.41 o
   2   1   7          0.87          0.83         0.17 o
   3   1   7          2.64          2.68         0.26 o
  -3   2   7          4.33          4.86         0.38 o
  -2   2   7         50.10         48.12         1.27 o
  -1   2   7          1.00          1.34         0.16 o
   1   2   7         31.73         31.42         1.03 o
   2   2   7          1.67          1.37         0.21 o
   3   2   7          0.26          0.11         0.49 o
  -3   3   7        161.70        163.39         3.24 o
  -2   3   7         58.90         58.95         0.94 o
  -1   3   7         88.95         85.38         1.32 o
   0   3   7          0.19          0.03         0.11 o
   1   3   7          3.05          2.80         0.27 o
   2   3   7          1.39          0.98         0.19 o
   3   3   7          0.08         -0.11         0.13 o
  -3   4   7          1.85          1.65         0.29 o
  -2   4   7        224.47        230.07         3.81 o
  -1   4   7        148.70        144.19         2.07 o
   0   4   7         72.11         71.70         1.24 o
   1   4   7          2.01          1.75         0.23 o
   2   4   7          4.30          4.38         0.41 o
  -3   5   7          4.39          4.44         0.44 o
  -2   5   7          0.15          0.04         0.11 o
  -1   5   7        129.58        132.67         2.11 o
   0   5   7        112.79        114.39         1.81 o
   1   5   7         26.93         27.21         0.74 o
   2   5   7          3.93          3.86         0.67 o
  -3   6   7          9.33         12.40         0.68 o
  -2   6   7          5.20          5.80         0.31 o
  -1   6   7          1.45          1.72         0.29 o
   0   6   7         31.54         33.33         0.82 o
   1   6   7         34.35         37.45         0.80 o
  -2   7   7          8.98         11.71         0.40 o
  -1   7   7          7.21          8.44         0.51 o
   0   7   7          2.92          3.56         0.28 o
   0  -9   8          0.11         -0.13         0.17 o
   1  -9   8          7.01         11.03         0.63 o
  -1  -8   8          7.63          6.62         0.47 o
   0  -8   8          0.03          0.18         0.17 o
   1  -8   8          0.59          0.27         0.19 o
   2  -8   8          4.81          7.01         0.87 o
  -2  -7   8          1.26          1.30         0.59 o
  -1  -7   8          0.04          0.11         0.17 o
   0  -7   8         20.25         15.58         0.57 o
   1  -7   8          0.35          0.26         0.17 o
   2  -7   8          4.06          3.47         0.31 o
   3  -7   8          1.22          2.10         0.38 o
  -2  -6   8          0.29         -0.18         0.29 o
  -1  -6   8          0.03          0.07         0.14 o
   0  -6   8          0.00          0.07         0.17 o
   1  -6   8         23.76         16.05         0.56 o
   2  -6   8          2.18          1.44         0.27 o
   3  -6   8          5.06          5.40         0.48 o
  -3  -5   8          3.11          3.43         0.33 o
  -2  -5   8          0.78          0.51         0.19 o
  -1  -5   8          0.03         -0.35         0.35 o
   0  -5   8          5.88          6.25         0.35 o
   1  -5   8          0.02         -0.04         0.12 o
   2  -5   8         10.55          7.79         0.37 o
   3  -5   8          4.89          4.89         0.44 o
  -3  -4   8          0.09         -0.03         0.17 o
  -2  -4   8         12.45         13.12         0.54 o
  -1  -4   8          4.38          3.80         0.29 o
   0  -4   8          4.66          3.93         0.30 o
   1  -4   8          5.38          4.90         0.30 o
   2  -4   8          0.19          0.16         0.19 o
   3  -4   8          1.56          1.37         0.25 o
  -3  -3   8          5.51          7.20         0.37 o
  -2  -3   8          0.21          0.50         0.21 o
  -1  -3   8         18.28         17.85         0.53 o
   0  -3   8         17.13         17.90         0.52 o
   1  -3   8         24.35         21.33         0.79 o
   2  -3   8          0.41          0.35         0.22 o
   3  -3   8          0.05          0.06         0.14 o
  -2  -2   8         44.18         46.36         0.93 o
  -1  -2   8         11.66         11.24         0.40 o
   0  -2   8          3.45          2.70         0.32 o
   1  -2   8         30.29         32.03         0.98 o
   2  -2   8         17.75         17.36         0.70 o
   3  -2   8          7.84          7.47         0.36 o
  -3  -1   8          0.05          0.29         0.16 o
  -2  -1   8          0.92          0.83         0.19 o
  -1  -1   8        128.15        119.80         2.54 o
   0  -1   8         45.18         42.60         1.17 o
   1  -1   8          2.00          1.43         0.25 o
   2  -1   8         22.94         24.47         0.86 o
   3  -1   8          2.06          2.00         0.25 o
  -3   0   8          0.46          0.59         0.09 o
  -2   0   8          0.71          0.57         0.19 o
  -1   0   8          4.69          4.29         0.38 o
   0   0   8        107.72         98.25         2.16 o
   1   0   8         35.96         34.90         0.73 o
   2   0   8          4.15          4.63         0.46 o
   3   0   8          8.28          9.07         0.41 o
  -3   1   8         12.07         13.71         0.57 o
  -2   1   8          2.12          2.17         0.16 o
  -1   1   8         11.07          8.42         0.33 o
   0   1   8          4.30          5.45         0.28 o
   1   1   8         24.18         23.94         0.73 o
   2   1   8          9.11         10.20         0.41 o
   3   1   8          1.19          1.32         0.21 o
  -3   2   8          3.67          2.89         0.35 o
  -2   2   8         30.20         29.79         0.58 o
  -1   2   8          1.87          1.31         0.17 o
   0   2   8         28.56         25.62         0.76 o
   1   2   8          1.06          0.92         0.17 o
   2   2   8          1.61          1.73         0.33 o
   3   2   8          0.84          0.94         0.22 o
  -3   3   8         10.07         10.67         0.54 o
  -2   3   8          2.50          2.13         0.22 o
  -1   3   8         22.96         21.21         0.53 o
   0   3   8          0.00         -0.10         0.10 o
   1   3   8         18.96         19.25         0.57 o
   2   3   8          0.13          0.09         0.21 o
  -3   4   8          8.70          7.05         0.48 o
  -2   4   8         36.04         38.15         0.74 o
  -1   4   8          0.14         -0.10         0.13 o
   0   4   8          2.39          2.36         0.27 o
   1   4   8          0.89          0.74         0.20 o
   2   4   8          4.47          4.61         0.39 o
  -3   5   8          3.02          2.92         0.38 o
  -2   5   8          2.45          3.05         0.25 o
  -1   5   8         30.38         31.94         1.19 o
   0   5   8          0.28          0.40         0.18 o
   1   5   8          0.52          0.15         0.18 o
  -2   6   8          6.99          7.95         0.38 o
  -1   6   8          0.21          0.01         0.14 o
   0   6   8          6.60          7.04         0.45 o
   1   6   8          0.43          0.73         0.21 o
  -1   7   8          5.40          5.73         0.36 o
   0   7   8          0.22          0.22         0.22 o
   0  -9   9          0.61          0.19         0.22 o
   1  -9   9          0.04         -0.11         0.18 o
  -1  -8   9          0.05          0.28         0.19 o
   0  -8   9          4.86          3.56         0.35 o
   1  -8   9          0.04         -0.08         0.15 o
   2  -8   9          0.05          0.07         0.17 o
  -2  -7   9          0.35          0.25         0.20 o
  -1  -7   9         14.43         13.76         0.58 o
   0  -7   9          1.60          1.41         0.40 o
   1  -7   9         16.88         15.80         0.59 o
   2  -7   9          0.31          0.42         0.19 o
  -2  -6   9          3.11          2.72         0.32 o
  -1  -6   9          1.00          1.58         0.26 o
   0  -6   9         20.84         17.24         0.61 o
   1  -6   9          6.91          5.21         0.39 o
   2  -6   9         20.24         19.09         0.61 o
   3  -6   9          0.72          0.25         0.22 o
  -3  -5   9          4.92          6.34         0.68 o
  -2  -5   9         17.29         17.38         0.64 o
  -1  -5   9         10.41         10.66         0.48 o
   0  -5   9          0.36          0.24         0.17 o
   1  -5   9         13.19         10.27         0.45 o
   2  -5   9         10.10          8.76         0.57 o
   3  -5   9          9.08          9.59         0.60 o
  -3  -4   9         10.13         11.45         0.51 o
  -2  -4   9         29.17         33.72         0.85 o
  -1  -4   9         71.01         75.76         1.41 o
   0  -4   9         50.19         51.68         1.08 o
   1  -4   9          0.41          0.09         0.33 o
   2  -4   9          4.18          4.19         0.48 o
   3  -4   9          5.09          5.78         0.51 o
  -3  -3   9          4.35          5.98         0.39 o
  -2  -3   9         13.73         15.14         0.67 o
  -1  -3   9         89.51         95.68         1.64 o
   0  -3   9        135.76        135.53         2.18 o
   1  -3   9        130.00        125.96         2.73 o
   2  -3   9          2.79          2.41         0.38 o
   3  -3   9          2.09          2.17         0.25 o
  -3  -2   9          0.43          0.32         0.22 o
   0  -2   9        126.02        118.41         2.57 o
   1  -2   9         82.36         82.15         1.97 o
   2  -2   9        132.94        130.98         2.83 o
   3  -2   9          2.27          2.12         0.51 o
  -3  -1   9          1.08          0.76         0.22 o
  -2  -1   9          0.85          0.70         0.22 o
  -1  -1   9          0.15          0.25         0.19 o
   0  -1   9          1.71          1.90         0.29 o
   1  -1   9         77.02         73.84         1.81 o
   2  -1   9         12.11         12.52         0.56 o
   3  -1   9         62.59         66.10         2.16 o
  -3   0   9          0.15          0.22         0.16 o
  -2   0   9          2.10          2.06         0.32 o
  -1   0   9          0.29          0.19         0.16 o
   0   0   9          1.34          1.63         0.18 o
   1   0   9          0.99          0.93         0.17 o
   2   0   9         23.95         26.07         0.78 o
   3   0   9          0.07          0.35         0.22 o
  -3   1   9          4.03          3.90         0.38 o
  -2   1   9          0.86          1.34         0.16 o
  -1   1   9          0.99          0.65         0.27 o
   0   1   9          7.98          5.62         0.31 o
   1   1   9          0.02          0.06         0.13 o
   2   1   9          1.74          1.99         0.25 o
   3   1   9          4.47          4.78         0.37 o
  -3   2   9          0.00          0.06         0.16 o
  -2   2   9          5.89          5.28         0.26 o
  -1   2   9          6.69          6.91         0.30 o
   0   2   9          0.11         -0.10         0.10 o
   1   2   9          9.89          9.75         0.42 o
   2   2   9          0.52          0.77         0.20 o
  -3   3   9          0.63          0.70         0.22 o
  -2   3   9          0.43          0.34         0.13 o
  -1   3   9          4.29          3.20         0.24 o
   0   3   9          6.31          6.32         0.83 o
   1   3   9          0.07          0.00         0.15 o
   2   3   9          3.19          4.13         0.37 o
  -3   4   9          7.23          6.95         0.54 o
  -2   4   9          4.35          5.30         0.33 o
  -1   4   9          2.34          1.93         0.22 o
   0   4   9          2.04          2.14         0.24 o
   1   4   9          1.41          1.28         0.24 o
   2   4   9          0.07         -0.16         0.25 o
  -2   5   9          3.26          3.22         0.26 o
  -1   5   9          5.63          6.46         0.36 o
   0   5   9          2.40          2.25         0.27 o
   1   5   9          0.98          0.87         0.25 o
  -2   6   9          0.00         -0.13         0.13 o
  -1   6   9          0.03         -0.04         0.14 o
   0   6   9          2.06          2.15         0.37 o
   0  -8  10          0.01          0.13         0.19 o
   1  -8  10          1.56          2.19         0.54 o
  -1  -7  10          0.06          0.16         0.18 o
   0  -7  10         16.50         17.09         0.66 o
   1  -7  10          0.69          0.83         0.22 o
   2  -7  10          0.66          0.67         0.22 o
  -2  -6  10          2.42          2.71         0.44 o
  -1  -6  10          3.10          3.09         0.35 o
   0  -6  10          0.05         -0.13         0.13 o
   1  -6  10         22.21         23.70         0.73 o
   2  -6  10          1.10          0.70         0.29 o
  -2  -5  10         10.76         13.10         0.57 o
  -1  -5  10          9.83         10.58         0.50 o
   0  -5  10          1.64          1.66         0.52 o
   1  -5  10          0.02          0.08         0.16 o
   2  -5  10          9.76         11.14         0.67 o
  -3  -4  10          6.80          8.33         0.47 o
  -2  -4  10         88.04         95.52         1.74 o
  -1  -4  10         78.62         84.00         1.56 o
   0  -4  10         22.67         22.73         0.67 o
   1  -4  10          0.94          0.67         0.25 o
   2  -4  10          0.69          1.05         0.32 o
   3  -4  10          1.21          2.06         0.35 o
  -2  -3  10         21.31         22.67         0.68 o
  -1  -3  10        175.27        181.83         2.82 o
   0  -3  10        232.48        228.75         4.79 o
   1  -3  10         25.12         24.57         0.95 o
   2  -3  10          2.75          3.02         0.44 o
   3  -3  10          2.48          2.18         0.27 o
  -3  -2  10          1.26          1.17         0.29 o
  -2  -2  10         26.24         26.41         0.98 o
  -1  -2  10         25.15         26.35         0.95 o
   0  -2  10        158.31        155.58         3.30 o
   1  -2  10        244.38        253.16         5.02 o
   2  -2  10         12.00         12.18         0.48 o
   3  -2  10          5.12          5.01         0.37 o
  -3  -1  10         12.71         16.19         0.76 o
  -2  -1  10          7.08          6.89         0.51 o
  -1  -1  10         45.51         43.84         1.30 o
   0  -1  10          9.51         10.86         0.63 o
   1  -1  10         56.21         56.43         1.06 o
   2  -1  10        101.29        107.48         1.75 o
   3  -1  10          2.09          2.48         0.29 o
  -3   0  10          7.03          7.65         0.51 o
  -2   0  10         50.31         45.48         0.83 o
  -1   0  10          9.08          8.75         0.34 o
   0   0  10         56.23         46.62         0.90 o
   1   0  10          0.82          0.96         0.20 o
   2   0  10          9.71         10.39         0.47 o
   3   0  10         20.38         18.38         0.95 o
  -3   1  10          0.32         -0.06         0.16 o
  -2   1  10         21.13         20.97         0.50 o
  -1   1  10         97.72         81.45         1.33 o
   0   1  10          2.62          2.32         0.23 o
   1   1  10         41.17         38.98         0.87 o
   2   1  10          0.01          0.13         0.18 o
  -3   2  10          0.09          0.32         0.19 o
  -2   2  10          0.16          0.19         0.11 o
  -1   2  10         30.10         29.33         0.89 o
   0   2  10         74.72         68.79         1.46 o
   1   2  10          0.02          0.02         0.15 o
   2   2  10         17.66         18.21         1.06 o
  -3   3  10          0.13         -0.13         0.19 o
  -2   3  10          0.07          0.08         0.11 o
  -1   3  10          1.33          1.03         0.32 o
   0   3  10         15.75         15.42         0.89 o
   1   3  10         22.09         22.12         0.68 o
   2   3  10          0.21          0.06         0.21 o
  -2   4  10          0.00         -0.02         0.14 o
  -1   4  10          0.05          0.00         0.13 o
   0   4  10          1.29          1.51         0.29 o
   1   4  10          2.85          2.80         0.31 o
  -2   5  10          0.15         -0.02         0.13 o
  -1   5  10          0.33          0.80         0.21 o
   0   5  10          0.41          0.39         0.40 o
  -1  -7  11          0.00         -0.07         0.15 o
   0  -7  11          0.19          0.56         0.22 o
   1  -7  11          5.73          7.35         0.50 o
  -2  -6  11          4.27          5.80         0.47 o
  -1  -6  11          0.19          0.10         0.19 o
   0  -6  11          0.76          0.92         0.23 o
   1  -6  11          0.03         -0.07         0.17 o
   2  -6  11          1.82          2.32         0.44 o
  -2  -5  11          1.97          2.09         0.32 o
  -1  -5  11         17.22         19.56         0.70 o
   0  -5  11          1.15          1.40         0.25 o
   1  -5  11          5.33          3.68         0.48 o
   2  -5  11          0.01         -0.22         0.25 o
  -2  -4  11          7.21          8.42         0.50 o
  -1  -4  11          1.23          1.30         0.30 o
   0  -4  11         25.99         24.92         1.05 o
   1  -4  11          3.96          3.90         0.48 o
   2  -4  11          7.92          9.40         0.67 o
  -3  -3  11          0.00          0.13         0.22 o
   0  -3  11          0.18          0.06         0.19 o
   1  -3  11         11.08         10.67         0.67 o
   2  -3  11          4.99          6.38         0.60 o
  -3  -2  11          0.65          0.70         0.25 o
  -2  -2  11          1.11          2.13         0.38 o
  -1  -2  11          5.05          5.33         0.51 o
   0  -2  11         44.79         45.90         1.40 o
   1  -2  11          2.93          2.38         0.41 o
   2  -2  11          0.49          0.49         0.35 o
  -3  -1  11          3.73          3.40         0.44 o
  -2  -1  11          1.30          1.24         0.32 o
  -1  -1  11          5.96          4.41         0.48 o
   0  -1  11          0.51          0.67         0.25 o
   1  -1  11         15.58         16.71         0.55 o
   2  -1  11          2.74          2.81         0.65 o
  -3   0  11          6.66          7.11         0.54 o
  -2   0  11          1.31          0.86         0.41 o
  -1   0  11          3.43          2.07         0.40 o
   0   0  11          6.67          6.27         0.76 o
   1   0  11          0.08          0.10         0.14 o
   2   0  11          1.26          1.16         0.22 o
  -3   1  11          1.79          1.46         0.29 o
  -2   1  11         17.07         14.62         0.43 o
  -1   1  11          0.72          0.63         0.25 o
   0   1  11          5.88          3.37         0.28 o
   1   1  11          1.97          2.05         0.27 o
   2   1  11          0.50          0.38         0.21 o
  -3   2  11          1.41          1.24         0.29 o
  -2   2  11          2.04          1.25         0.18 o
  -1   2  11         17.53         16.11         0.52 o
   0   2  11          3.63          3.46         0.52 o
   1   2  11          4.85          3.47         0.31 o
   2   2  11          0.04          0.00         0.22 o
  -2   3  11          4.03          4.56         0.37 o
  -1   3  11          0.58         -0.04         0.21 o
   0   3  11          5.55          4.45         0.34 o
   1   3  11          2.09          2.44         0.32 o
  -2   4  11          7.49          9.54         0.43 o
  -1   4  11          5.53          6.78         0.38 o
   0   4  11          0.03          0.29         0.48 o
  -1   5  11          5.48          7.71         0.54 o
   0  -7  12          0.08         -0.14         0.21 o
   1  -7  12          0.09          0.22         0.32 o
  -1  -6  12          0.12          0.06         0.20 o
   0  -6  12          1.50          1.08         0.26 o
   1  -6  12          1.57          2.68         0.31 o
  -2  -5  12          1.22          1.03         0.26 o
  -1  -5  12          1.23          1.55         0.35 o
   0  -5  12          2.07          2.44         0.34 o
   1  -5  12          1.22          1.59         0.38 o
   2  -5  12          2.75          4.51         0.57 o
  -2  -4  12          2.26          3.14         0.51 o
  -1  -4  12          2.12          1.30         0.35 o
   0  -4  12          0.60          1.08         0.32 o
   1  -4  12          4.01          4.00         0.51 o
   2  -4  12          0.54         -0.13         0.25 o
  -2  -3  12          7.41          6.79         0.67 o
  -1  -3  12         11.55         11.52         0.73 o
   0  -3  12          1.08          1.30         0.35 o
   1  -3  12          0.26          0.38         0.29 o
   2  -3  12          2.03          2.70         0.48 o
  -2  -2  12          0.59          0.67         0.29 o
  -1  -2  12          6.93          6.48         0.60 o
   0  -2  12         18.61         19.11         0.92 o
   1  -2  12          0.07         -0.13         0.25 o
   2  -2  12          0.30          0.23         0.19 o
  -2  -1  12          0.00         -0.03         0.22 o
  -1  -1  12          1.44          0.83         0.29 o
   0  -1  12          0.96          1.08         0.29 o
   1  -1  12          9.98         11.23         0.48 o
   2  -1  12          0.00         -0.16         0.16 o
  -2   0  12          1.99          1.19         0.18 o
  -1   0  12          0.53          0.66         0.15 o
   0   0  12          0.53          0.46         0.32 o
   1   0  12          0.05          0.10         0.16 o
   2   0  12          1.90          1.89         0.29 o
  -2   1  12          6.06          5.67         0.44 o
  -1   1  12          2.08          1.29         0.24 o
   0   1  12          2.31          1.85         0.23 o
   1   1  12          0.02         -0.07         0.21 o
  -2   2  12          3.57          2.81         0.25 o
  -1   2  12          9.69          9.08         0.44 o
   0   2  12          1.29          1.21         0.23 o
   1   2  12          2.60          2.56         0.31 o
  -2   3  12          3.16          3.24         0.48 o
  -1   3  12          0.93          0.96         0.21 o
   0   3  12          4.99          3.89         0.32 o
  -1   4  12          4.38          5.81         0.51 o
   0  -6  13         30.00         40.17         1.11 o
  -1  -5  13          0.61          0.66         0.24 o
   0  -5  13          3.65          4.51         0.63 o
   1  -5  13         34.06         43.27         1.56 o
  -1  -4  13          0.83          0.70         0.35 o
   0  -4  13          0.09         -0.10         0.25 o
   1  -4  13          3.97          4.41         0.54 o
  -2  -3  13          0.00         -0.03         0.25 o
  -1  -3  13          0.16          0.10         0.25 o
   0  -3  13          1.07          1.08         0.35 o
   1  -3  13          0.02          0.25         0.32 o
  -2  -2  13          1.37          1.56         0.38 o
  -1  -2  13          0.82          0.83         0.32 o
   0  -2  13          0.54          0.29         0.29 o
   1  -2  13          0.40          0.73         0.30 o
  -2  -1  13          0.43          0.51         0.15 o
  -1  -1  13          6.43          5.77         0.48 o
   0  -1  13          3.75          3.63         0.32 o
   1  -1  13          0.83          1.49         0.25 o
  -2   0  13          0.01         -0.05         0.11 o
  -1   0  13          0.34          0.21         0.22 o
   0   0  13          6.77          4.60         0.44 o
   1   0  13          3.75          4.03         0.56 o
  -2   1  13          0.64          0.49         0.16 o
  -1   1  13          0.05          0.22         0.16 o
   0   1  13          0.06          0.11         0.16 o
   1   1  13          1.71          1.52         0.35 o
  -1   2  13          0.24          0.11         0.21 o
   0   2  13          0.15         -0.17         0.17 o
   0  -4  14          1.18          1.56         0.41 o
  -1  -3  14          1.74          2.03         0.44 o
   0  -3  14          6.03          8.00         0.79 o
  -1  -2  14          1.88          2.95         0.48 o
   0  -2  14          1.75          2.51         0.48 o
   1  -2  14          6.50          6.95         0.67 o
  -1  -1  14          1.30          1.28         0.21 o
   0  -1  14          0.95          1.91         0.27 o
  -1   0  14          1.49          1.27         0.29 o
   0   0  14          1.26          1.40         0.29 o
                                                
